# Supplementary material for: Genome-Wide Associations and Confirmatory Meta-Analyses in Diabetic Retinopathy
Source: Genes (Basel). 2023 Mar 5;14(3):653. doi: 10.3390/genes14030653 (PMC10048213; doi:10.3390/genes14030653)
Supplement: Supplementary file 1 [file genes-14-00653-s001.zip]

Archive with 1 entries (1 files):
- genes-2223016-supplementary.pdf
